# Supplementary material for: Transformation of Amorphous Terbium Metal–Organic Framework on Terbium Oxide TbOx(111) Thin Film on Pt(111) Substrate: Structure of TbxOy Film
Source: Nanomaterials (Basel). 2022 Aug 17;12(16):2817. doi: 10.3390/nano12162817 (PMC9412416; doi:10.3390/nano12162817)
Supplement: Supplementary file 1 [file nanomaterials-12-02817-s001.zip]

Archive with 1 entries (1 files):
- nanomaterials-1868201-supplementary.pdf
